# Supplementary material for: Wnt4 increases the thickness of the epidermis in burn wounds by activating canonical Wnt signalling and decreasing the cell junctions between epidermal cells
Source: Burns Trauma. 2023 Jul 3;11:tkac053. doi: 10.1093/burnst/tkac053 (PMC10318205; doi:10.1093/burnst/tkac053)
Supplement: Table_S1_Primer_sequences_tkac053 [file table_s1_primer_sequences_tkac053.xlsx]

## Sheet: Sheet1
Primers	Sequence 5'-3'
human E-cadherin F	TAGAGAACGCATTGCCACATACA
human E-cadherin R	GAATTCGGGCTTGTTGTCATTCT
human ITFGA6 F	ACCAAGGTTCTGAGCCCAAATAT
human ITGA6 R	GAGCTGTCTTGGGTTCATCTGAA
human ITGB1 F	TGATTGGCTGGAGGAATGTTACA
human ITGB1 R	TTCTGGACAAGGTGAGCAATAGA
mouse E-cadherin F	ACTTTGGTGTGGGTCAGGAAATC
mouse E-cadherin R	TGGCGATGATGAGAGCTACATATG
mouse ITGA6 F	TCGGCACAGCAACCTTGAATATA
mouse ITGA6 R	GACTCCTTCAGCTTCAGGTAGTT
mouse ITGB1 F	GGAGATGGGAAACTTGGTGGTAT
mouse ITGB1 R	CCCACTGCTGACTTAGGAATCAA
mouse ZO-1 F	CGTTTATCGCCGCATTGTAGAAT
mouse ZO-1 R	ATGCCTCGTTCTACCTCCTTATG
mouse Occludin F	ACCCTGACCACTATGAAACAGAC
mouse Occludin R	CGTCGTCTAGTTCTGCCTGTAAG
mouse Claudin-1 F	CCCATCAATGCCAGGTATGAATTT
mouse Claudin-1 R	AGAAGGTGTTGGCTTGGGATAAG
mouse wnt4 Forward	GAGACGTGCGAGAAACTCAAAG
mouse wnt4 Reverse	CCTGCTGAAGAGATGGCGTATAC
